# Supplementary material for: Highly Specific Sigma Receptor Ligands Exhibit Anti-Viral Properties in SARS-CoV-2 Infected Cells
Source: Pathogens. 2021 Nov 20;10(11):1514. doi: 10.3390/pathogens10111514 (PMC8620039; doi:10.3390/pathogens10111514)
Supplement: Supplementary file 1 [file pathogens-10-01514-s001.zip]

Archive with 1 entries (1 files):
- pathogens-1442390-supplementary.pdf
